# Supplementary material for: The Changes of Leukocytes in Brain and Blood After Intracerebral Hemorrhage
Source: Front Immunol. 2021 Feb 15;12:617163. doi: 10.3389/fimmu.2021.617163 (PMC7917117; doi:10.3389/fimmu.2021.617163)
Supplement: Supplementary file 3 [file Data_Sheet_2.CSV]

Transcription Factor	rank	1st Sample p-value	2nd Sample p-value	3rd Sample p-value	4th Sample p-value	5th Sample p-value
SPI1	1	6.40E-48	1.45E-43	3.64E-40	7.58E-40	1.47E-38
STAT1	2	5.45E-42	6.78E-41	1.00E-36	2.29E-22	1.63E-18
CEBPA	3	1.05E-41	1.85E-30	2.39E-19	1.73E-14	2.28E-09
FOS	4	1.83E-37	1.78E-33	5.82E-28	2.06E-25	5.83E-25
SMAD1	5	1.04E-36	7.27E-33	3.85E-07	4.11E-05	6.96E-04
IRF1	6	1.35E-35	2.56E-34	6.15E-34	2.39E-06	3.68E-06
KMT2A	7	3.08E-34	2.88E-33	1.29E-17	1.69E-11	1.27E-09
RUNX1	8	3.03E-33	8.13E-30	4.93E-29	4.93E-29	3.15E-27
TAL1	9	1.48E-32	6.91E-31	8.83E-30	1.15E-14	3.92E-13
JUN	10	6.33E-32	1.43E-19	6.58E-19	7.02E-18	7.19E-18
ERG	11	4.46E-29	1.94E-20	1.22E-15	3.66E-15	3.57E-14
JMJD1C	12	4.75E-29	2.97E-21	3.23E-20	5.66E-20
LMO2	13	1.75E-28	4.86E-20	7.60E-20	8.79E-10	1.94E-02
RELA	14	1.53E-27	3.10E-24	1.15E-21	2.77E-19	7.76E-19
MED12	15	5.12E-27	2.48E-23	5.75E-05	7.72E-01	7.96E-01
GATA2	16	6.15E-27	1.62E-25	7.16E-25	3.04E-14	3.38E-14
CEBPB	17	3.10E-26	7.59E-20	2.93E-19	9.04E-19	1.41E-18
CDK8	18	1.33E-25	5.60E-23	1.31E-20	9.48E-16	8.04E-13
STAT3	19	7.77E-25	7.95E-24	1.60E-23	3.28E-18	1.74E-14
BRD4	20	1.19E-24	1.52E-21	6.39E-20	1.32E-18	1.75E-18
NCOR1	21	2.37E-24	1.91E-06	2.43E-02	1.13E-01	1.20E-01
T	22	1.42E-23	3.02E-21	4.09E-16	9.19E-14	2.99E-03
RUNX1T1	23	1.56E-23	7.47E-16	1.29E-12	1.32E-12	4.69E-06
RARA	24	2.92E-23	1.91E-10	1.28E-06	4.01E-02	4.07E-02
NFE2	25	3.22E-23	1.48E-21	2.23E-16	6.14E-07	7.14E-04
FOSL2	26	8.43E-23	8.82E-18	3.42E-16	4.54E-16	1.56E-15
ETV6	27	2.56E-22	4.86E-16	7.52E-01
NR4A1	28	1.39E-21	1.04E-19	2.57E-02	1.14E-01	3.44E-01
TCF12	29	1.61E-21	5.46E-14	4.77E-12	8.99E-12	1.12E-10
KLF1	30	2.50E-21	1.20E-03	1.64E-03	2.02E-03	8.18E-01
YAP1	31	2.97E-21	7.32E-20	2.18E-11	9.99E-11	2.96E-10
MAX	32	3.48E-21	1.62E-15	8.10E-15	2.19E-14	7.53E-14
CREBBP	33	4.07E-21	3.14E-16	4.77E-13	2.21E-07	1.30E-06
FLI1	34	5.06E-21	1.46E-19	2.63E-19	8.46E-18	9.03E-18
FAIRE	35	7.03E-21	1.38E-17	2.93E-12	3.78E-11	1.59E-07
TP53	36	7.30E-21	6.66E-15	4.88E-11	4.30E-06	9.48E-06
LYL1	37	1.15E-20	2.73E-20	9.04E-18	1.87E-16	5.00E-12
BATF	38	2.98E-20	1.37E-10	1.08E-04	2.98E-04
SMAD3	39	3.80E-19	4.06E-14	1.75E-11	7.94E-11	1.39E-08
BCL11A	40	5.88E-19	1.38E-03	4.78E-03	1.23E-02	1.49E-02
MYC	41	1.01E-18	1.72E-17	2.85E-17	2.85E-17	3.42E-16
PML	42	2.37E-18	4.34E-16	7.71E-12	3.90E-09	1.33E-08
EED	43	2.72E-18	6.43E-18	2.63E-01	4.76E-01	8.02E-01
JUND	44	3.13E-18	2.54E-17	8.99E-15	3.68E-12	3.73E-12
SMARCA4	45	4.60E-18	1.26E-14	2.79E-09	1.35E-08	1.87E-08
RUNX3	46	6.28E-18
AR	47	6.92E-18	3.31E-16	1.98E-11	2.65E-11	8.48E-09
ELF3	48	9.21E-18	8.03E-13	7.30E-01
MYB	49	2.36E-17	1.95E-15	2.79E-15	2.40E-12	3.92E-12
TRIM28	50	2.38E-17	1.71E-06	4.06E-05	6.72E-05	2.78E-04
DAXX	51	3.16E-17	1.85E-10
IKZF1	52	4.69E-17	5.86E-17	6.16E-14	5.88E-13	4.11E-11
GATA3	53	5.87E-17	1.34E-14	1.34E-14	6.94E-14	2.74E-13
ATF3	54	6.14E-17	3.49E-16	1.44E-13	5.47E-10	7.33E-10
SPIB	55	7.86E-17	1.00E-13	1.98E-08	2.57E-05	5.18E-02
TEAD1	56	1.34E-16	7.83E-16	6.16E-14	9.41E-11	2.53E-05
RXRG	57	2.81E-16	8.30E-07	5.62E-05	4.08E-04	6.96E-02
5HMC	58	4.77E-16	5.77E-14	1.07E-08	2.07E-04	3.77E-04
JUNB	59	5.22E-16	1.26E-14	5.12E-11	1.88E-07	1.26E-05
TBP	60	7.09E-16	5.90E-12	1.09E-06	4.19E-06	7.38E-05
TCF7L2	61	7.89E-16	8.13E-12	1.81E-11	8.78E-11	8.65E-08
TCF7L1	62	8.69E-16	3.44E-13	2.47E-09	7.39E-06	8.62E-05
VDR	63	9.05E-16	2.49E-08	8.18E-08	1.27E-07	2.18E-07
CDK9	64	9.07E-16	2.58E-11	1.01E-10	6.16E-09	1.28E-07
FOSL1	65	1.15E-15	9.00E-11	2.65E-10	2.65E-09	3.53E-09
BHLHE40	66	1.18E-15	1.61E-13	3.06E-09	5.31E-05	3.02E-04
SP1	67	1.55E-15	2.60E-10	1.01E-05	2.28E-05	5.56E-05
FUS	68	1.74E-15	1.13E-12	1.00E+00
ELF1	69	7.49E-15	2.52E-08	1.11E-06	6.45E-05	9.12E-05
MED1	70	9.60E-15	8.74E-14	2.72E-13	2.33E-12	4.15E-11
TCF4	71	9.60E-15	1.07E-10	1.12E-08	1.23E-07	1.70E-05
STAT5B	72	1.68E-14	4.01E-14	7.35E-13	1.51E-11	5.02E-11
NFE2L2	73	2.74E-14	9.67E-08	5.45E-07	2.35E-03	1.23E-02
TBX21	74	3.08E-14	3.27E-11	4.26E-11
MEF2A	75	3.99E-14	3.40E-07	2.21E-06	7.26E-01
FOXP1	76	4.06E-14	1.43E-04	2.68E-04	3.07E-04	3.70E-04
PR	77	4.08E-14	2.40E-12	3.72E-08	2.74E-07	6.04E-05
NFKB2	78	4.57E-14	6.68E-12	7.77E-01
NR2F2	79	6.75E-14	5.96E-10	7.07E-10	3.55E-09	9.33E-09
ETS1	80	1.32E-13	2.96E-11	3.53E-11	2.56E-09	6.44E-09
NR3C1	81	1.39E-13	1.96E-12	3.96E-12	1.19E-11	2.70E-11
NFIC	82	1.62E-13	2.50E-06	1.71E-03	9.05E-03
EBF1	83	2.43E-13	1.62E-12	3.69E-06	4.46E-04	8.06E-02
PPARG	84	2.47E-13	8.35E-12	9.90E-12	2.43E-11	3.14E-10
REPIN1	85	3.33E-13	1.46E-10	7.79E-06	1.10E-01	3.69E-01
IRF4	86	4.11E-13	2.39E-12	3.80E-11	2.90E-08	9.13E-07
MYH11	87	4.32E-13	1.42E-04	3.09E-04	3.79E-02
CREB1	88	6.18E-13	7.43E-06	1.04E-05	1.20E-05	5.30E-05
MAFK	89	6.35E-13	1.91E-08	2.95E-06	7.03E-05	2.12E-04
MAF	90	6.76E-13	3.28E-12	2.21E-09	6.82E-01
HDAC1	91	6.92E-13	1.19E-10	8.84E-06	1.22E-05	1.38E-05
GATA1	92	7.01E-13	1.04E-12	3.34E-11	3.08E-10	1.96E-09
USF2	93	8.21E-13	6.18E-07	8.15E-07	9.58E-05	4.17E-03
TAF1	94	9.12E-13	3.99E-12	1.89E-09	2.83E-08	1.89E-07
GRHL2	95	9.19E-13	1.02E-10	1.64E-08	3.98E-08	2.54E-06
NFATC1	96	1.34E-12	4.72E-12	1.60E-08	8.35E-01
TCF21	97	1.62E-12	1.87E-11	3.94E-10	4.07E-09
KLF5	98	1.96E-12	3.02E-08	9.67E-04	4.40E-03	3.65E-02
NR1H3	99	2.23E-12	5.09E-10	3.92E-09	7.55E-08	5.26E-01
RELB	100	2.79E-12	1.11E-08	2.01E-05	2.01E-02	7.88E-01
FOXA1	101	2.94E-12	5.64E-11	1.26E-10	2.07E-10	8.22E-08
TEAD4	102	3.11E-12	1.07E-11	1.23E-11	1.45E-11	1.85E-10
ATF1	103	3.74E-12	1.14E-04	3.27E-04	6.62E-04	1.03E-02
GABPA	104	3.99E-12	1.97E-09	8.62E-08	1.62E-07	4.16E-06
KDM2B	105	4.26E-12	7.69E-03	2.29E-02	5.00E-02	6.66E-02
BCL3	106	4.80E-12	8.61E-10	1.01E-08	1.42E-08	2.91E-08
BCL6	107	5.02E-12	4.28E-11	1.06E-09	7.34E-09	4.00E-08
TTF1	108	5.34E-12	6.85E-12
RBPJ	109	5.48E-12	7.56E-10	7.54E-03	3.71E-02	6.34E-02
SMC1A	110	6.24E-12	9.92E-10	7.73E-06	1.72E-04	3.27E-04
FOXO1	111	8.00E-12	3.67E-08	3.04E-04	4.59E-02	7.48E-01
PGR	112	8.51E-12
MAFF	113	1.06E-11	1.46E-03	7.52E-01
MEIS1	114	1.07E-11	2.54E-03	2.71E-03	3.06E-03	1.81E-02
ZBED1	115	1.13E-11	1.79E-03
CHD2	116	1.20E-11	4.56E-07	8.61E-01	8.78E-01	9.63E-01
PROX1	117	1.22E-11	8.80E-10	1.32E-08
HMBOX1	118	1.28E-11
ETV5	119	1.44E-11	2.82E-06
HES2	120	2.43E-11	7.19E-10	1.26E-06	1.36E-06	2.08E-06
RAD21	121	3.41E-11	4.09E-11	9.47E-11	6.82E-09	1.46E-08
TP63	122	3.55E-11	7.99E-11	8.69E-09	1.80E-08	2.14E-08
CEBPG	123	3.83E-11	2.15E-09	2.54E-01	7.07E-01	7.58E-01
HDAC2	124	3.98E-11	2.33E-04	3.15E-04	9.63E-04	1.99E-03
KDM1A	125	4.29E-11	4.29E-11	3.25E-10	3.94E-05	5.09E-05
POU2F2	126	4.35E-11	2.88E-07
CEBPD	127	4.41E-11	8.99E-04
HDAC6	128	5.85E-11	4.47E-01	5.69E-01	5.81E-01	7.36E-01
ESR1	129	1.56E-10	2.29E-08	1.83E-07	2.40E-06	2.84E-06
HNF4A	130	1.78E-10	5.42E-09	6.51E-09	3.94E-07	1.62E-06
SND1	131	1.91E-10	6.08E-06	6.63E-01
HOXB13	132	2.10E-10	4.31E-08	2.65E-06	1.29E-05	9.04E-03
YY1	133	2.18E-10	4.48E-10	3.22E-08	1.71E-07	7.82E-06
CBFB	134	2.22E-10	6.86E-10	3.84E-08	4.97E-07	2.59E-05
STAT4	135	2.22E-10	3.92E-01	6.22E-01	7.07E-01	7.17E-01
RXRA	136	2.35E-10	9.97E-05	2.30E-04	7.14E-04	1.77E-03
TCF7	137	2.65E-10	2.81E-04	2.98E-03	3.00E-02	1.26E-01
PBX3	138	3.27E-10	2.99E-07	3.73E-04	1.32E-03	1.00E+00
NCOR2	139	3.58E-10	2.55E-06	3.00E-01	6.39E-01
LHX2	140	5.47E-10	3.76E-05
HMG20A	141	6.06E-10	7.03E-01
ATF2	142	6.31E-10	1.98E-07	1.22E-02	1.51E-02	3.26E-02
LMO1	143	7.74E-10	9.88E-01	1.00E+00
NKX2-1	144	8.72E-10	6.36E-08	2.58E-06	2.20E-05	5.32E-05
RCOR1	145	9.83E-10	1.69E-07	5.42E-06	3.29E-05	7.24E-03
NOTCH1	146	1.00E-09	1.36E-05	4.22E-02	1.04E-01	1.90E-01
AFF4	147	1.06E-09	7.79E-08	3.48E-07	6.15E-07	9.72E-06
MEF2B	148	1.34E-09	6.89E-07	1.41E-05	1.87E-05	3.18E-05
TFAP2C	149	1.35E-09	1.16E-05	6.22E-05	6.22E-05	3.85E-04
RAG2	150	1.44E-09
ZNF750	151	1.46E-09
EPAS1	152	1.46E-09	1.25E-06	4.03E-05	1.61E-02	3.46E-02
E2F1	153	1.49E-09	2.36E-05	1.10E-04	2.47E-04	1.05E-03
CHRM2	154	1.50E-09	1.38E-08	9.79E-05	1.87E-02	2.72E-02
DPF2	155	1.73E-09	1.48E-05	3.42E-03	3.31E-02
DEK	156	1.82E-09	7.39E-05	1.57E-04	8.41E-01
GTF2F1	157	2.52E-09	3.07E-03	1.14E-01
FOXP3	158	2.61E-09	1.19E-06	6.74E-01	8.42E-01	1.00E+00
STAT6	159	2.69E-09	1.01E-03	2.22E-03	2.25E-02	1.97E-01
PAX5	160	2.77E-09	2.00E-08	2.96E-07	2.73E-06	3.32E-06
CD74	161	3.05E-09	4.34E-08	3.38E-06	3.57E-05	1.04E-03
NFYB	162	3.14E-09	8.22E-06	1.02E-02	2.43E-02	7.51E-01
CALU	163	3.33E-09	1.65E-08
TFAP2A	164	3.57E-09	2.32E-04	2.34E-04	1.44E-03	2.81E-03
USF1	165	3.86E-09	1.12E-05	1.43E-04	1.83E-04	3.18E-04
PMEL	166	3.88E-09	9.42E-02	5.89E-01	7.32E-01	7.52E-01
KMT2B	167	4.41E-09	9.19E-01
MAFB	168	4.99E-09	7.50E-01
CDK6	169	6.83E-09
EGR1	170	6.93E-09	2.91E-06	9.15E-05	1.65E-04	4.12E-04
PAX6	171	9.17E-09	3.95E-01	4.34E-01	7.04E-01
GATA4	172	1.02E-08	5.75E-05	6.54E-05	2.65E-04	5.15E-04
TSC22D4	173	1.02E-08	3.20E-05	3.97E-03	6.63E-01	8.45E-01
MAFG	174	1.05E-08	8.88E-08	6.94E-01
SMARCE1	175	1.18E-08	2.23E-04	2.42E-02	7.98E-01
GTF2B	176	1.19E-08	1.39E-05	2.76E-05	5.37E-05	8.96E-05
MTA2	177	1.31E-08	9.30E-08	5.91E-06	8.91E-05	1.19E-01
RFX5	178	1.35E-08	1.55E-04	4.14E-04	2.40E-02	4.65E-02
MBD3	179	1.40E-08	2.81E-06	9.95E-04	2.44E-02	7.69E-01
REST	180	1.47E-08	1.64E-06	1.83E-06	8.54E-06	3.80E-05
DRAP1	181	1.74E-08	7.66E-01
ZNF597	182	1.75E-08
ARID3A	183	1.79E-08	2.30E-06	1.05E-05
NR1H2	184	1.88E-08	9.53E-07	2.55E-06	4.05E-03	6.04E-01
MYNN	185	1.98E-08	2.03E-07	8.68E-01	8.90E-01	9.38E-01
STAT5	186	2.05E-08	1.78E-07	1.89E-05	1.26E-02	6.42E-01
NR2F6	187	2.09E-08	1.35E-05	1.36E-05	2.16E-03	7.55E-01
BACH2	188	3.03E-08	1.62E-05	1.21E-04
CTCF	189	3.12E-08	4.15E-08	2.05E-07	3.12E-07	3.55E-07
NFKB1	190	3.21E-08	3.46E-06	4.92E-06	1.62E-04	7.69E-01
HLF	191	3.52E-08	1.88E-07
SIN3A	192	3.87E-08	3.35E-06	2.97E-05	1.56E-04	1.70E-04
EBNA3C	193	3.91E-08	1.92E-06	6.00E-01
HSF1	194	4.37E-08	5.61E-05	1.46E-04	1.55E-04	1.56E-04
PHF8	195	4.51E-08	8.58E-07	1.13E-06	1.78E-03	3.80E-03
FOXA2	196	5.88E-08	1.68E-07	5.96E-05	1.22E-04	4.82E-04
POLR2B	197	5.94E-08	1.23E-03
CPSF3L	198	5.98E-08	1.48E-06	9.84E-04	1.49E-03	6.93E-02
SMARCC1	199	7.19E-08	7.19E-08	1.11E-07	2.11E-05	2.44E-05
LDB1	200	9.10E-08
MXI1	201	1.05E-07	1.28E-05	3.38E-05	2.36E-03	1.02E-01
NELFA	202	1.19E-07	4.09E-07	2.34E-05	6.36E-05	8.18E-05
SRF	203	1.20E-07	2.75E-06	1.75E-04	4.95E-04	2.14E-03
SMC3	204	1.27E-07	1.27E-07	2.15E-07	2.37E-06	2.63E-06
ETV4	205	1.33E-07	1.33E-05	6.73E-03	4.25E-01
EHF	206	1.36E-07	1.39E-06	1.35E-05	3.32E-01	7.86E-01
STAT5A	207	1.37E-07	6.11E-07	6.88E-03	1.12E-02	1.15E-01
PSMA7	208	1.40E-07	6.16E-07
FOXM1	209	1.43E-07	3.79E-06	1.43E-05	1.70E-05	2.45E-04
GATA6	210	1.97E-07	9.98E-05	1.36E-04	1.50E-04	5.47E-04
TRIM22	211	1.99E-07	9.30E-06
KDM5B	212	2.28E-07	1.62E-06	1.69E-06	1.11E-05	8.02E-04
CBX3	213	2.49E-07	7.88E-05	3.75E-03	1.73E-02	2.93E-01
ZBTB2	214	2.50E-07	1.38E-01	8.11E-01	9.33E-01
NIPBL	215	2.55E-07	1.67E-06	1.10E-05	6.50E-05	8.27E-04
MAZ	216	2.91E-07	9.11E-07	2.66E-05	5.73E-05	2.30E-04
E2F7	217	2.98E-07	5.07E-07	1.42E-06	5.29E-06	1.31E-01
CBX5	218	3.01E-07	1.46E-05	2.31E-01	7.77E-01	7.83E-01
PRDM1	219	3.17E-07	1.29E-03	7.01E-03	1.31E-01	5.62E-01
BMI1	220	3.94E-07	5.12E-02	1.23E-01	1.45E-01	2.06E-01
CCNT2	221	5.52E-07
SIRT6	222	5.86E-07	6.57E-01	6.57E-01	8.34E-01	8.34E-01
TERF1	223	6.17E-07	8.31E-01	8.35E-01
KLF11	224	7.05E-07	1.55E-06	1.74E-04	3.75E-04	7.10E-01
STAT2	225	7.64E-07	1.13E-05	1.00E-02	1.12E-02
ORC2	226	7.95E-07	7.52E-01
STAG1	227	9.50E-07	1.24E-06	7.88E-06	1.71E-05	3.13E-05
LEO1	228	9.69E-07	5.21E-01
SMAD4	229	9.97E-07	2.01E-04	3.27E-04	3.76E-03	6.94E-02
DLX2	230	1.06E-06
SUMO2	231	1.16E-06	1.36E-05	2.96E-04	6.22E-03	7.24E-02
ZBTB7A	232	1.27E-06	1.23E-03	2.85E-03	5.10E-03	2.83E-02
CUX1	233	1.38E-06	4.82E-03	1.04E-02	1.69E-02	2.60E-02
UBTF	234	1.44E-06	6.43E-04	4.72E-01	6.76E-01	7.21E-01
ZNF318	235	1.48E-06	1.27E-05	1.00E+00
RNF2	236	1.50E-06	9.28E-06	2.65E-05	1.96E-02	3.53E-02
TP73	237	1.50E-06	6.63E-06	2.13E-05	1.07E-04	1.29E-03
KLF4	238	1.52E-06	1.23E-02	3.98E-02	4.22E-01	5.64E-01
POLR2M	239	1.53E-06	5.06E-04	2.22E-03
FOXP2	240	1.54E-06	3.52E-02	1.00E+00
HNF1B	241	1.79E-06	5.84E-03	5.70E-01	6.71E-01	8.23E-01
ZNF217	242	1.81E-06	5.92E-01
ZEB1	243	1.83E-06	6.09E-03	3.04E-01	3.59E-01	5.74E-01
HEY1	244	2.06E-06	3.52E-05	1.00E+00
TEAD1 | TEAD4	245	2.08E-06
ERCC2	246	2.09E-06
ZNF384	247	2.10E-06	6.67E-05	3.20E-03
CREM	248	2.86E-06	5.62E-06	2.80E-02
SUPT5H	249	3.01E-06	1.65E-04	9.38E-04	4.92E-03	1.59E-02
MEF2C	250	3.07E-06	6.09E-03	2.53E-02	7.52E-01
SMAD5	251	3.34E-06	1.12E-05	1.00E+00
EBNA3	252	3.72E-06
E2F2	253	4.10E-06	1.00E+00
CDK7	254	4.37E-06	2.42E-04	8.93E-04	2.03E-03	3.13E-03
LEF1	255	4.69E-06	1.96E-02	1.81E-01	2.75E-01	6.57E-01
TBL1XR1	256	4.69E-06	1.20E-04	6.69E-01
DNMT3B	257	4.78E-06	1.46E-03	2.85E-03	5.42E-02	2.01E-01
NFIL3	258	4.80E-06	7.33E-01
ZMYM3	259	4.82E-06	5.56E-04	6.36E-03	7.69E-03	1.01E-02
TERF2	260	4.99E-06	6.66E-03	7.05E-01	7.45E-01	7.77E-01
HMGN3	261	5.24E-06
ZMYND8	262	5.62E-06	2.59E-02	2.71E-02	2.76E-02	6.68E-02
MYOD1	263	5.63E-06	4.51E-02	7.27E-02	7.95E-01
CDX2	264	5.65E-06	8.49E-06	1.76E-03	1.95E-03	2.02E-02
NFE2L1	265	6.02E-06	1.13E-03	4.45E-03	6.93E-01	7.79E-01
ETV1	266	6.22E-06	7.72E-05	4.32E-03	6.32E-03	6.04E-01
ZNF366	267	6.33E-06	1.94E-03
TLX1	268	6.56E-06
TOP1	269	8.57E-06	1.21E-04	2.23E-03	1.17E-01	3.86E-01
HIF1A	270	8.62E-06	7.21E-04	1.02E-03	2.53E-03	4.44E-03
ELL2	271	8.70E-06	3.14E-05	3.69E-03	3.72E-03	5.90E-03
C11orf30	272	8.70E-06	4.36E-04
KDM6B	273	8.74E-06	3.15E-03	4.23E-03	4.47E-01
XRN2	274	9.54E-06	1.11E-04	1.16E-03	2.72E-03	5.92E-03
SMARCB1	275	1.19E-05	1.19E-05	1.17E-01	2.41E-01	2.80E-01
REL	276	1.38E-05	3.80E-04
MECOM	277	1.40E-05
BANF1	278	1.53E-05	1.14E-01	3.35E-01
ZMIZ1	279	1.53E-05	1.74E-01	2.75E-01
KLF16	280	1.70E-05	3.68E-05
ZNF175	281	1.77E-05	4.82E-03	7.30E-01	7.38E-01	8.36E-01
RB1	282	1.80E-05	3.21E-01	3.44E-01	4.58E-01	4.67E-01
E2F4	283	1.84E-05	2.08E-03	6.71E-03	2.34E-01	2.42E-01
RPE	284	1.98E-05
SNAPC1	285	2.02E-05	7.19E-01
RBBP5	286	2.02E-05	1.63E-04	2.44E-02	5.04E-02	6.84E-02
E2F6	287	2.11E-05	6.19E-04	6.48E-04	1.83E-03	2.06E-02
FEZF1	288	2.19E-05	2.67E-04	7.70E-04
WWTR1	289	2.26E-05	3.82E-05	1.06E-02
ZBTB48	290	2.30E-05	7.05E-05	1.01E-03	1.17E-03	1.27E-03
PAF1	291	2.34E-05	2.86E-04	4.62E-04	9.52E-04	1.85E-03
SETD1A	292	2.43E-05	1.39E-04
BCOR	293	2.50E-05	1.84E-04	6.49E-02	6.91E-02
CBX8	294	2.59E-05	1.42E-02	5.40E-01	5.40E-01	5.58E-01
DCP1A	295	2.98E-05	7.10E-02
GREB1	296	3.01E-05	7.86E-02	3.13E-01	6.94E-01	7.29E-01
GABP	297	3.05E-05	1.35E-02
HNF1A	298	3.39E-05	3.73E-05	7.88E-01
ZBTB17	299	3.54E-05	2.31E-04	7.76E-03	2.55E-02	3.27E-02
SOX9	300	3.66E-05	2.26E-01	5.83E-01	6.69E-01	7.93E-01
SOX2	301	3.70E-05	6.91E-05	1.25E-04	5.42E-04	1.15E-02
MITF	302	3.75E-05	5.53E-04	5.03E-03	1.21E-02	3.21E-02
PKNOX1	303	3.79E-05	2.31E-04
MBD2	304	3.82E-05	5.70E-03	2.59E-02	1.27E-01	1.76E-01
TFAP4	305	4.12E-05	4.56E-05	3.34E-02	9.15E-02
NFYA	306	4.43E-05	3.13E-03	8.08E-03	3.85E-02	1.18E-01
FOXO3	307	4.78E-05	2.42E-04	8.68E-04	4.85E-01	6.01E-01
ZKSCAN1	308	4.86E-05	2.14E-04	1.76E-02	7.77E-01	9.23E-01
BRD3	309	4.91E-05	1.77E-01	2.04E-01	2.05E-01	2.22E-01
EBNA2	310	5.32E-05
GATAD2B	311	6.27E-05	7.64E-01	8.68E-01
NBN	312	6.29E-05	1.46E-02	1.95E-01	4.64E-01	7.68E-01
HMGN1	313	6.39E-05
BATF3	314	6.51E-05	7.52E-01
CHD1	315	6.61E-05	4.01E-04	6.20E-04	1.93E-03	7.11E-03
ZBTB11	316	7.40E-05	1.16E-02	1.36E-02	1.87E-02	9.58E-02
PHF20	317	7.50E-05
NR2F1	318	8.31E-05	8.39E-05	1.33E-03	8.36E-03	9.93E-02
ZNF143	319	8.45E-05	1.43E-02	2.40E-02	9.61E-02	1.03E-01
NFIA	320	8.79E-05	2.05E-03
SCML2	321	8.79E-05	4.20E-02	6.37E-01	7.52E-01	7.52E-01
NEUROG2	322	8.83E-05	9.02E-05	9.17E-05	1.32E-04	1.38E-04
NR5A2	323	8.91E-05	6.51E-01	7.60E-01	7.78E-01
BCLAF1	324	9.71E-05	2.14E-02
HIRA	325	9.96E-05	2.88E-04	6.05E-03	2.64E-01	5.89E-01
HHEX	326	1.00E-04	4.00E-04	5.88E-01
AFF1	327	1.02E-04	3.90E-04	4.85E-04	1.53E-02	6.44E-02
OTX2	328	1.06E-04	3.63E-02	6.93E-02	8.75E-02	8.83E-02
KLF3	329	1.07E-04
TAF3	330	1.08E-04
ARNT	331	1.09E-04	1.37E-02	1.27E-01	3.31E-01	7.70E-01
PRAME	332	1.09E-04
NKX3-1	333	1.13E-04	7.99E-01	8.36E-01	1.00E+00
POLR3D	334	1.16E-04	1.79E-03	1.47E-02	2.37E-02	7.32E-02
MLLT1	335	1.16E-04	4.58E-04	3.43E-03	3.70E-03	5.73E-03
SNAI2	336	1.23E-04	2.07E-04	5.07E-04	1.05E-03	1.32E-03
ZNF554	337	1.24E-04
ZSCAN16	338	1.26E-04	6.60E-01	6.80E-01	7.60E-01	8.02E-01
ERCC3	339	1.35E-04
ATF5	340	1.46E-04
ERCC6	341	1.47E-04	7.95E-03	4.81E-01	5.44E-01	7.37E-01
DNMT3A	342	1.57E-04	2.09E-03	3.86E-03	1.17E-01	3.36E-01
TRIM24	343	1.57E-04	5.99E-04	1.58E-03	2.42E-03	2.15E-01
BRCA1	344	1.61E-04	2.49E-01	4.44E-01	5.29E-01	6.10E-01
BRD2	345	2.02E-04	1.32E-03	5.14E-02	6.24E-02	1.99E-01
ZFX	346	2.05E-04	2.47E-03	1.23E-01	4.89E-01	9.03E-01
JARID2	347	2.09E-04	7.44E-04	7.37E-03	7.45E-02	1.93E-01
ZBTB33	348	2.14E-04	3.00E-03	3.65E-03	7.46E-03	7.93E-03
ZIC2	349	2.27E-04
WDR5	350	2.29E-04	1.04E-03	2.74E-03	1.44E-02	2.00E-02
PBX2	351	2.29E-04	3.18E-04	4.08E-02	6.55E-02	3.17E-01
CBX1	352	2.35E-04	7.28E-03	1.07E-02	1.82E-01	7.88E-01
ZNF248	353	2.37E-04
ELK3	354	2.37E-04
TTF2	355	2.41E-04	1.75E-01	7.88E-01
JMJD6	356	2.63E-04	2.29E-03	3.35E-03	7.65E-02	1.04E-01
IL1B	357	2.67E-04	8.77E-04	2.03E-03	1.61E-01	3.03E-01
ZNF512	358	2.80E-04	2.85E-04
MYF5	359	2.92E-04
MEF2D	360	2.99E-04	1.21E-03	8.78E-01
HOXA13	361	3.01E-04	7.35E-01
LANA	362	3.18E-04	2.47E-03	2.96E-03	3.38E-02	4.93E-02
GATAD1	363	3.59E-04	3.64E-03	1.00E+00
BPTF	364	3.63E-04
ZNF35	365	3.79E-04
HSF2	366	3.89E-04	6.38E-01	8.03E-01	8.15E-01	1.00E+00
HBP1	367	4.24E-04	6.56E-03	1.55E-01
HINFP	368	4.28E-04	1.37E-03	3.84E-03	7.36E-01	7.99E-01
TRRAP	369	4.42E-04	1.13E-01
SMARCC2	370	4.56E-04	4.56E-04
NELFE	371	4.76E-04	4.91E-04	2.53E-03	8.92E-03	4.16E-02
TRIM25	372	4.94E-04	9.70E-03	1.47E-02	8.35E-01	9.46E-01
IRF2	373	5.15E-04	8.61E-04	7.13E-01
RUNX2	374	5.27E-04	5.46E-03	9.70E-03	2.37E-02
NR3C2	375	5.69E-04	2.88E-02	7.76E-01
KAT2A	376	6.15E-04	3.44E-01
POLR2H	377	6.15E-04	7.81E-04
SOX13	378	6.39E-04	4.23E-03
ZNF589	379	6.46E-04	1.95E-02
NR2C2	380	6.64E-04	6.08E-02	6.45E-02	6.87E-02	1.11E-01
MTA3	381	6.75E-04	2.29E-02	4.91E-01	8.77E-01
HNF4G	382	6.76E-04	8.68E-04	5.33E-02	7.31E-01	1.00E+00
ZNF584	383	6.85E-04	8.40E-04	7.62E-01
OSR2	384	6.91E-04	8.70E-04	3.91E-02
ZEB2	385	7.08E-04	1.90E-03	1.00E-02	1.77E-02	1.96E-02
CTBP1	386	7.49E-04	3.63E-03	5.62E-02	9.16E-01	1.00E+00
ZBTB26	387	7.57E-04	1.02E-01
SUMO1	388	7.66E-04	1.06E-02	1.57E-02	3.58E-02	3.98E-02
ZFP64	389	7.70E-04	2.12E-02	6.40E-01	7.40E-01	7.52E-01
HOXA6	390	7.81E-04
NPAT	391	8.28E-04	7.62E-01	8.11E-01	9.02E-01
PSIP1	392	8.57E-04	2.55E-01
NRF1	393	8.81E-04	1.40E-03	2.07E-03	5.04E-03	1.54E-02
DLX1	394	9.09E-04
CLOCK	395	9.64E-04	3.01E-01	3.82E-01	4.51E-01	4.69E-01
ZNF766	396	9.94E-04	1.41E-03	2.33E-01
MYBL2	397	1.01E-03	8.59E-03	2.92E-01	7.15E-01	8.77E-01
FOXK2	398	1.03E-03	2.43E-03	3.56E-03	6.57E-02	1.36E-01
CAMTA2	399	1.03E-03
DUX4	400	1.04E-03	5.80E-02	5.88E-01	9.37E-01
PPARGC1A	401	1.04E-03
ZNF664	402	1.17E-03	5.30E-02
PIAS4	403	1.20E-03	6.83E-01
BIRA	404	1.21E-03	1.26E-02	6.88E-01	1.00E+00
LIN9	405	1.21E-03	7.40E-01	7.88E-01
WT1	406	1.24E-03	1.46E-03
ZBTB8A	407	1.28E-03	1.77E-03
ZSCAN20	408	1.29E-03	4.49E-02
HES1	409	1.29E-03	3.64E-02	5.54E-02	1.06E-01
DDX20	410	1.30E-03	2.87E-01	5.23E-01	6.44E-01
APOBEC3B	411	1.30E-03	7.88E-01
GFI1B	412	1.33E-03	4.28E-03	3.18E-02
BRD7	413	1.34E-03	8.31E-01
FOXJ2	414	1.34E-03	3.60E-03	4.10E-01
ETS2	415	1.37E-03	9.24E-01	9.49E-01
SIX2	416	1.37E-03	1.37E-03	3.75E-03	1.19E-01	8.24E-01
KLF17	417	1.39E-03	1.34E-01
EGR2	418	1.50E-03	2.03E-02	3.64E-02	6.04E-02	2.03E-01
ICE1	419	1.61E-03	1.60E-01	2.78E-01
L3MBTL4	420	1.62E-03
ZNF24	421	1.63E-03	6.77E-03	1.04E-02	1.13E-02	3.38E-02
ARRB1	422	1.64E-03	2.59E-02	6.32E-01	7.66E-01
SOX4	423	1.77E-03	3.14E-03	6.31E-03	5.00E-01	7.70E-01
ING5	424	1.84E-03
LMNA	425	2.10E-03	1.58E-01	6.75E-01	6.84E-01	6.93E-01
ELK4	426	2.12E-03	3.30E-03	1.52E-02	2.00E-01	3.76E-01
ZNF701	427	2.13E-03	7.24E-01
L3MBTL2	428	2.14E-03	6.60E-02	8.43E-01	9.59E-01
BACH1	429	2.21E-03	1.30E-02	4.05E-02	1.54E-01	7.89E-01
PRDM6	430	2.30E-03
TERC	431	2.31E-03	3.52E-02	1.11E-01	2.85E-01
ZNF382	432	2.34E-03	7.32E-03	3.25E-02	3.48E-02	8.61E-02
E2F3	433	2.43E-03	4.22E-01
TAF7	434	2.60E-03	3.47E-02	1.15E-01	2.29E-01
GLIS1	435	2.61E-03	8.27E-03	1.04E-02	2.98E-01
BRF2	436	2.62E-03	1.45E-02	1.33E-01	1.50E-01
MECP2	437	2.64E-03	2.64E-03	4.53E-03	4.64E-03	3.45E-01
SLC22A2	438	2.68E-03	1.07E-01
ZNF467	439	2.68E-03
PTPN11	440	2.91E-03	7.94E-01
HIC1	441	3.08E-03	4.85E-02
PDX1	442	3.10E-03	3.01E-02	6.41E-01
UBE2I	443	3.18E-03	7.62E-01
EMX1	444	3.18E-03	6.85E-03	1.85E-01	6.88E-01	7.19E-01
LARP7	445	3.24E-03	6.80E-03	6.88E-01	7.11E-01	9.23E-01
POU5F1	446	3.25E-03	5.00E-03	1.09E-02	1.84E-02	6.04E-02
INSM2	447	3.39E-03	1.86E-02
ADNP	448	3.47E-03	2.69E-02	8.56E-02
SUZ12	449	3.48E-03	8.59E-02	8.59E-02	3.02E-01	4.05E-01
RFX1	450	3.55E-03	6.22E-01	6.59E-01	7.47E-01	8.90E-01
EZH2	451	3.64E-03	1.10E-02	1.67E-02	2.12E-02	4.67E-02
ZNF317	452	3.72E-03	1.04E-02	7.47E-01
PRDM10	453	3.79E-03	2.03E-02
CREB3L4	454	4.02E-03
ISL1	455	4.07E-03
BARX1	456	4.41E-03	9.05E-01
ATF7	457	4.45E-03	7.52E-01
TGIF2	458	4.56E-03	9.28E-03
C17orf49	459	4.60E-03	3.66E-02
ATF4	460	4.81E-03	4.61E-02	2.16E-01	2.36E-01	2.80E-01
TET2	461	4.85E-03	4.46E-02	6.17E-02	9.71E-02	1.20E-01
CTNNB1	462	4.87E-03	6.77E-01	7.22E-01	7.47E-01	7.78E-01
TLE3	463	4.90E-03
KLF9	464	5.19E-03	3.14E-02	5.45E-02	7.82E-02	6.91E-01
MBD1_isoform1	465	5.31E-03	1.18E-01
KDM4C	466	5.45E-03	7.23E-01	7.77E-01	7.88E-01
ESRRA	467	5.49E-03	8.71E-03	1.57E-01	6.49E-01
MBD4	468	5.55E-03
HOXA9	469	5.63E-03	2.24E-01	3.35E-01	7.52E-01
ZNF600	470	5.67E-03	4.46E-02
JDP2	471	5.68E-03
GLIS2	472	5.80E-03	3.09E-02	7.52E-01
MBD1_isoform2	473	5.82E-03	7.79E-02
EGLN2	474	5.99E-03
ZNF341	475	6.04E-03	3.16E-02	6.66E-02
H2AFZ	476	6.10E-03	2.32E-02	2.52E-02	2.56E-02	2.62E-02
HDAC3	477	6.41E-03	4.25E-02	2.93E-01	5.00E-01
TARDBP	478	6.69E-03	2.51E-02	7.98E-01	8.53E-01
TAT	479	6.82E-03	6.71E-01
SETDB1	480	6.91E-03	2.17E-02	2.17E-02	2.46E-02	2.72E-02
GTF2E2	481	7.18E-03	1.29E-01
MNT	482	7.35E-03	3.09E-02	1.67E-01
GRHL3	483	7.36E-03	3.37E-02	8.29E-02
ZNF740	484	7.41E-03	2.78E-01	2.88E-01	4.80E-01
POU2F1	485	7.46E-03	5.18E-01	6.35E-01	6.78E-01	7.23E-01
DDX5	486	7.54E-03	5.14E-01
CTBP2	487	7.75E-03	7.77E-01	8.94E-01
PATZ1	488	7.75E-03	9.42E-03	3.81E-02	5.01E-01
RBBP4	489	7.76E-03
SP7	490	7.78E-03	3.37E-02
ZFAT	491	8.35E-03
EOMES	492	8.51E-03	1.05E-01	4.36E-01	7.66E-01
CBX2	493	8.67E-03	7.02E-01	7.02E-01	7.28E-01	8.44E-01
HCFC1	494	8.79E-03	3.40E-01	4.89E-01	8.97E-01	9.40E-01
BRD1	495	8.84E-03	6.56E-01	7.27E-01	8.00E-01	8.36E-01
NCOA1	496	8.85E-03	1.05E-02	5.42E-01	6.93E-01	7.19E-01
ZNF639	497	9.04E-03	9.37E-03	9.78E-03	7.95E-02	1.05E-01
None	498	9.28E-03	1.03E-01	7.64E-01	7.95E-01
ZNF18	499	9.44E-03	5.06E-02	6.39E-02	2.62E-01	3.89E-01
SMAD2	500	9.48E-03	5.40E-01	6.11E-01	7.64E-01	8.31E-01
PIAS1	501	9.84E-03	2.57E-02	3.22E-02	3.84E-02	7.43E-02
TEAD2	502	1.02E-02	8.49E-02	3.10E-01
HOXA2	503	1.03E-02
EZH1	504	1.05E-02	1.78E-02	2.53E-01	6.40E-01
RAD51	505	1.14E-02	2.10E-02	6.40E-01	7.52E-01	8.24E-01
SMAD2/3	506	1.16E-02	4.41E-02	1.70E-01	3.54E-01	5.03E-01
NANOG	507	1.17E-02	1.91E-02	2.27E-02	1.10E-01	1.29E-01
KAT8	508	1.17E-02	5.65E-01	7.48E-01
ZBTB42	509	1.18E-02
PHF2	510	1.20E-02	6.53E-02
MLLT3	511	1.23E-02	6.81E-01	7.66E-01	7.98E-01	8.91E-01
DNMT1	512	1.25E-02	3.37E-01	6.42E-01	7.52E-01	8.54E-01
HDAC4	513	1.28E-02
ZNF564	514	1.29E-02
EBF3	515	1.31E-02	1.56E-01	2.68E-01	6.18E-01	7.88E-01
ZBTB40	516	1.32E-02	3.99E-02	1.57E-01	1.74E-01	1.88E-01
TAFII	517	1.36E-02	5.95E-02
ZNF362	518	1.37E-02	1.71E-02
KMT2D	519	1.38E-02	5.88E-02	4.32E-01	7.70E-01	7.72E-01
ZXDC	520	1.39E-02
SPDEF	521	1.40E-02	4.03E-01	7.20E-01	7.84E-01	8.70E-01
ELK1	522	1.41E-02	1.43E-02	1.48E-02	1.85E-02	2.05E-02
GTF2I	523	1.43E-02	8.76E-02	3.79E-01	7.42E-01	8.68E-01
ELL	524	1.43E-02
SSRP1	525	1.44E-02	4.60E-02	7.74E-02	1.92E-01	5.71E-01
ZSCAN2	526	1.44E-02	3.27E-02
KRAB	527	1.45E-02	5.28E-02	4.97E-01	7.07E-01	7.21E-01
CGGBP1	528	1.46E-02	4.15E-01
NFAT5	529	1.46E-02	8.44E-01
POLR3A	530	1.46E-02	7.47E-02	2.16E-01	4.84E-01	6.15E-01
GLI2	531	1.47E-02	8.68E-02	4.15E-01
IKZF2	532	1.48E-02	4.59E-02
ZKSCAN8	533	1.52E-02	2.22E-01
MXD1	534	1.53E-02
ZC3H8	535	1.55E-02	6.66E-01	7.58E-01
SAP30	536	1.63E-02	4.68E-02	5.41E-01	5.41E-01	8.09E-01
FEV	537	1.63E-02
IRF9	538	1.64E-02	2.17E-01	1.00E+00
ZNF182	539	1.68E-02
TSHZ1	540	1.69E-02	2.94E-01	7.66E-01
ARNTL	541	1.70E-02	1.62E-01	5.98E-01	7.14E-01	7.52E-01
KLF8	542	1.71E-02	1.19E-01
E2F8	543	1.73E-02	7.99E-01
INTS3	544	1.74E-02
SRSF3	545	1.79E-02	2.72E-02	3.25E-02	7.67E-01
ZNF257	546	1.81E-02	3.26E-01	6.26E-01
ZNF134	547	1.81E-02
ZNF33A	548	1.81E-02	7.40E-02	7.78E-01
INO80	549	1.90E-02	6.62E-02	3.40E-01	5.43E-01	9.27E-01
PAX8	550	1.91E-02	4.47E-01	5.29E-01	7.74E-01
ZNF395	551	1.98E-02
SP2	552	2.00E-02	2.12E-02	5.12E-02	5.47E-01	6.15E-01
E2F5	553	2.04E-02	7.64E-02
LMNB1	554	2.05E-02	1.28E-01	7.20E-01	7.34E-01	7.52E-01
ZSCAN29	555	2.12E-02	5.21E-01	6.93E-01
PAX2	556	2.25E-02
LOXL1	557	2.26E-02	6.57E-01
ASXL1	558	2.26E-02
BRD9	559	2.28E-02	1.46E-01
KLF15	560	2.33E-02	1.25E-01	4.13E-01	5.46E-01
H3F3A	561	2.35E-02	6.41E-02	4.00E-01	5.10E-01	5.12E-01
SSU72	562	2.35E-02
H2AFX	563	2.38E-02	6.19E-02	1.14E-01	2.24E-01	3.13E-01
CCDC101	564	2.40E-02	3.91E-01
ASH2L	565	2.40E-02	8.83E-02
ZNF680	566	2.45E-02	7.41E-02	2.45E-01	3.92E-01	5.00E-01
FOXG1	567	2.47E-02
GTF2A2	568	2.69E-02	6.33E-02
ZNF324	569	2.71E-02	6.16E-01	6.44E-01	8.44E-01
VEZF1	570	2.72E-02	9.75E-02	5.83E-01
ETV7	571	2.72E-02
CDK12	572	2.74E-02
ZNF692	573	2.75E-02	1.43E-01
ZNF92	574	2.77E-02
ZBTB16	575	2.80E-02
ZBTB7B	576	2.83E-02
CIITA	577	2.85E-02	7.26E-02	2.61E-01	6.29E-01	7.52E-01
ZNF197	578	2.85E-02	1.34E-01	7.28E-01
NFYC	579	2.89E-02
ZNF441	580	2.99E-02
KLF10	581	3.02E-02	7.35E-02	1.72E-01	4.70E-01	8.21E-01
ELF5	582	3.06E-02	8.31E-01
HEXIM1	583	3.08E-02	3.66E-02	4.23E-02	4.23E-02	4.81E-01
BCAT1	584	3.13E-02	6.38E-02
CD34	585	3.19E-02	8.99E-02	2.34E-01	2.93E-01
ZNF528	586	3.20E-02	9.23E-02	6.69E-01	7.43E-01
ASCL2	587	3.21E-02
CASP8AP2	588	3.30E-02	8.04E-01	8.08E-01	1.00E+00
ZNF83	589	3.30E-02	1.15E-01	1.65E-01
ZNF654	590	3.31E-02	3.67E-02
7SK	591	3.35E-02	4.77E-02	6.34E-01	6.65E-01	7.84E-01
HJURP	592	3.38E-02	8.54E-01
ZBTB14	593	3.43E-02
SNRNP70	594	3.55E-02	2.00E-01	3.16E-01	7.46E-01
ZNF644	595	3.56E-02	5.41E-02	7.88E-01
TBX5	596	3.63E-02	4.36E-02	4.36E-02	9.42E-02	1.03E-01
CNOT3	597	3.65E-02	4.71E-02	7.88E-01
EGR3	598	3.84E-02
FOXH1	599	3.92E-02	6.37E-02
CSNK2A1	600	3.92E-02
CTCFL	601	3.94E-02	8.33E-02	2.15E-01	2.39E-01	2.97E-01
ZNF534	602	4.00E-02
ING2	603	4.02E-02
CREB3	604	4.08E-02	2.18E-01	3.50E-01
BRPF3	605	4.10E-02	1.22E-01	2.77E-01
KDM5C	606	4.17E-02	4.18E-02	1.86E-01	4.69E-01	5.96E-01
ZBTB12	607	4.26E-02	4.83E-02	7.32E-01	7.98E-01	7.98E-01
CHD5	608	4.27E-02
MAPK1	609	4.27E-02	7.03E-02
POLR2AphosphoS5	610	4.31E-02	7.20E-02	1.38E-01	4.29E-01
TIAM1	611	4.49E-02
PRDM11	612	4.55E-02	4.94E-01
NKX2-2	613	4.55E-02
WDHD1	614	4.62E-02	1.10E-01
RUVBL1	615	4.64E-02
ZNF770	616	4.76E-02
DPF1	617	4.79E-02	9.36E-02
PRDM14	618	4.79E-02	6.91E-02
ZNF800	619	5.11E-02	7.96E-02
TBL1X	620	5.13E-02
KAT7	621	5.17E-02
ZNF282	622	5.24E-02	9.70E-02
KDM4B	623	5.34E-02	6.72E-02
5MC	624	5.40E-02	1.40E-01	1.65E-01	3.23E-01
ZXDB	625	5.44E-02	3.86E-01
XBP1	626	5.52E-02	8.23E-02	9.59E-02	1.87E-01	4.81E-01
ZNF263	627	5.66E-02	3.02E-01	3.24E-01	6.30E-01	6.67E-01
SFPQ	628	5.79E-02	1.60E-01	9.32E-01
ZNF121	629	6.01E-02	1.97E-01	5.19E-01	5.90E-01
PTRF	630	6.27E-02	4.16E-01
TET3	631	6.39E-02	1.12E-01	6.37E-01
ZNF22	632	6.43E-02	4.82E-01	5.07E-01	7.77E-01	7.87E-01
AHR	633	6.45E-02
PYGO2	634	6.55E-02	8.17E-02
TALE	635	6.62E-02	3.35E-01	5.71E-01	5.80E-01	6.89E-01
TRAF7	636	6.74E-02	7.63E-02	1.86E-01	4.80E-01
KAT2B	637	6.80E-02	7.16E-02	3.61E-01	5.85E-01	5.85E-01
ZNF563	638	7.03E-02
KLF6	639	7.08E-02	1.28E-01
PTTG1	640	7.23E-02	1.48E-01
HOXA4	641	7.27E-02
SRC	642	7.27E-02	2.76E-01	6.12E-01	7.78E-01	8.06E-01
BTAF1	643	7.27E-02
SREBF1	644	7.28E-02	1.20E-01	3.52E-01	3.61E-01	7.14E-01
ATF7IP	645	7.28E-02	9.34E-01
CDC5L	646	7.33E-02	7.52E-01	7.88E-01
HES4	647	7.49E-02	9.41E-01
OGT	648	7.51E-02	1.85E-01	8.09E-01
FOXD2	649	7.56E-02
ZNF335	650	7.59E-02	1.14E-01	2.77E-01	7.66E-01	8.01E-01
CHD7	651	7.60E-02	7.60E-02	2.65E-01	7.51E-01	7.51E-01
ZFP2	652	7.62E-02	1.18E-01
TFDP1	653	7.75E-02	1.40E-01	2.05E-01	2.58E-01	2.91E-01
ZNF674	654	7.79E-02
GPS2	655	7.85E-02
RING1	656	8.10E-02	7.52E-01	7.79E-01
598-SKD	657	8.18E-02	2.72E-01	5.75E-01	6.08E-01	7.08E-01
FOXK1	658	8.32E-02	6.44E-01	7.52E-01	7.79E-01
GAPDH	659	8.53E-02
ASCL1	660	8.63E-02	4.84E-01	4.90E-01	5.73E-01	6.00E-01
SP140	661	8.63E-02	5.06E-01
HOTAIR	662	8.88E-02	4.47E-01	7.00E-01	7.42E-01
ZNF41	663	8.93E-02	9.16E-02
NFRKB	664	9.04E-02	3.37E-01
SCRT2	665	9.25E-02	2.48E-01
ZNF479	666	9.36E-02
UHRF2	667	9.45E-02
POLR3G	668	9.68E-02	2.16E-01	3.97E-01	4.84E-01	5.71E-01
RBL1	669	1.02E-01
ZNF8	670	1.03E-01	5.02E-01	5.97E-01	8.68E-01
ZNF2	671	1.05E-01	7.59E-01	9.74E-01
ESCO2	672	1.05E-01	6.92E-01	9.72E-01	1.00E+00
SNAPC4	673	1.07E-01	3.29E-01	4.10E-01
SNAPC2	674	1.07E-01	4.80E-01	5.03E-01
PALB2	675	1.07E-01
ZNF468	676	1.08E-01
ZNF264	677	1.08E-01	1.46E-01	3.03E-01	8.70E-01
MBOAT4	678	1.08E-01	7.83E-01
PARP1	679	1.09E-01	1.30E-01	1.45E-01	1.56E-01	2.67E-01
ILK	680	1.09E-01	1.52E-01
DBP	681	1.10E-01
ZNF394	682	1.11E-01	6.38E-01	8.01E-01
OVOL2	683	1.11E-01	5.12E-01	6.90E-01
HOXC9	684	1.13E-01	4.24E-01
ZNF280A	685	1.14E-01
SP4	686	1.14E-01	2.65E-01	5.12E-01	6.93E-01
ZNF592	687	1.17E-01	7.61E-01	8.30E-01	9.67E-01
KAT5	688	1.18E-01	1.47E-01	5.43E-01
ZNF501	689	1.18E-01	5.68E-01
THAP1	690	1.21E-01	3.68E-01
BDP1	691	1.24E-01	3.33E-01	6.19E-01	6.21E-01	6.81E-01
ZNF780A	692	1.25E-01
ZNF391	693	1.26E-01	6.03E-01
RARG	694	1.27E-01	1.65E-01	6.47E-01	6.96E-01	8.18E-01
ZNF558	695	1.29E-01	2.19E-01	2.51E-01
CDCA2	696	1.30E-01
AGO1	697	1.31E-01	5.93E-01	7.52E-01	9.76E-01	9.76E-01
NFATC3	698	1.32E-01	6.34E-01
IRAK1	699	1.33E-01
RBL2	700	1.34E-01	1.72E-01	2.53E-01	4.99E-01	6.82E-01
KDM3A	701	1.35E-01	4.57E-01	4.66E-01
PRKDC	702	1.38E-01	2.40E-01	7.52E-01	7.66E-01	8.06E-01
WHSC1	703	1.38E-01	1.38E-01	7.52E-01
MXD3	704	1.38E-01
DROSHA	705	1.47E-01	2.52E-01	4.07E-01	7.43E-01	7.88E-01
GTF3C2	706	1.48E-01	2.07E-01
SREBF2	707	1.49E-01	4.96E-01	6.69E-01	6.90E-01	7.51E-01
ZNF529	708	1.51E-01
PRPF4	709	1.52E-01	3.36E-01	7.35E-01	7.50E-01
MAML3	710	1.52E-01	3.54E-01	4.16E-01	4.73E-01
CTRL	711	1.53E-01	6.70E-01	7.98E-01
IRF3	712	1.54E-01	3.63E-01	3.87E-01	7.66E-01
ZIM3	713	1.55E-01	8.94E-01
ELF2	714	1.58E-01	6.08E-01
ZFP37	715	1.60E-01	4.09E-01
ZNF281	716	1.69E-01	3.46E-01
ZNF337	717	1.70E-01
ZNF687	718	1.70E-01	3.11E-01
ZNF202	719	1.71E-01	7.80E-01	8.53E-01
NEUROD1	720	1.74E-01	4.86E-01	6.75E-01	6.96E-01	7.13E-01
SON	721	1.74E-01
KDM4A	722	1.74E-01	1.74E-01
ZNF518A	723	1.76E-01	4.59E-01
SCRT1	724	1.76E-01	2.98E-01	6.37E-01
KLF12	725	1.78E-01
ZNF414	726	1.81E-01	2.43E-01
TDRD3	727	1.84E-01
DIDO1	728	1.86E-01	9.10E-01
KDM1B	729	1.90E-01
ZBTB6	730	1.91E-01	6.79E-01	9.44E-01
GRHL1	731	1.91E-01
BRDU	732	2.00E-01	6.77E-01	7.87E-01	8.50E-01	9.00E-01
SP3	733	2.02E-01	2.08E-01	3.69E-01
CBX4	734	2.06E-01
ZNF75A	735	2.07E-01	6.82E-01
ZNF273	736	2.09E-01
ZNF778	737	2.10E-01	3.70E-01
ZNF30	738	2.11E-01	6.94E-01	8.66E-01	8.76E-01
SVIL	739	2.11E-01	7.66E-01
ZFP69B	740	2.11E-01	2.83E-01	7.32E-01
POU3F2	741	2.16E-01	4.32E-01	6.13E-01	6.88E-01
PAX3	742	2.19E-01	3.99E-01	7.66E-01	8.48E-01
ZNF140	743	2.19E-01	5.30E-01	7.86E-01
ZNF610	744	2.24E-01	3.44E-01	8.24E-01
DPPA2	745	2.26E-01
MCM7	746	2.32E-01	4.75E-01	5.86E-01	7.64E-01
ZNF613	747	2.33E-01
PCGF1	748	2.33E-01	7.66E-01
HOXA1	749	2.34E-01
ZZZ3	750	2.36E-01	5.58E-01	6.38E-01
ZNF669	751	2.45E-01	8.74E-01
ZNF574	752	2.46E-01
ZNF12	753	2.51E-01	6.04E-01
ZNF581	754	2.51E-01
EGFR	755	2.55E-01	6.95E-01
MYCN	756	2.56E-01	7.67E-01
SMARCA5	757	2.56E-01	8.47E-01	8.60E-01
ZNF596	758	2.60E-01
YBX1	759	2.65E-01	6.45E-01	6.71E-01	7.18E-01	8.06E-01
ZNF480	760	2.65E-01
ZNF84	761	2.67E-01	5.42E-01
ZNF549	762	2.69E-01	7.66E-01	7.95E-01
ZNF423	763	2.70E-01	4.48E-01
IRAK4	764	2.73E-01	7.75E-01
BARX2	765	2.79E-01
ZNF695	766	2.79E-01
ZNF224	767	2.83E-01	4.28E-01	4.67E-01
ZNF530	768	2.88E-01
EPC1	769	2.90E-01	7.49E-01
MBTD1	770	2.93E-01
ZNF774	771	2.94E-01
HOXB7	772	2.96E-01	4.78E-01	6.85E-01	7.18E-01	7.66E-01
GMEB1	773	3.07E-01
ZNF334	774	3.08E-01
t-IgG-control	775	3.08E-01	9.00E-01
ZKSCAN3	776	3.08E-01
RAG1	777	3.09E-01	7.33E-01	8.69E-01
ZBTB1	778	3.09E-01	7.03E-01
TERT	779	3.12E-01	4.29E-01	5.12E-01	5.18E-01	5.81E-01
SIX1	780	3.13E-01	3.92E-01	8.73E-01	9.08E-01	9.33E-01
MRE11A	781	3.14E-01	4.76E-01
ZSCAN23	782	3.15E-01	4.71E-01
ERF	783	3.18E-01
GLI4	784	3.29E-01	5.37E-01	6.91E-01
AUTS2	785	3.29E-01
BRF1	786	3.31E-01	7.58E-01	7.80E-01	8.45E-01
HIST1H1B	787	3.33E-01	7.88E-01	8.29E-01
ZBTB10	788	3.35E-01
KLF13	789	3.36E-01	4.97E-01	7.66E-01
ZNF641	790	3.40E-01	4.11E-01	7.76E-01
ZNF519	791	3.42E-01
ZNF808	792	3.42E-01
ZNF343	793	3.43E-01
ZNF430	794	3.46E-01
ZNF101	795	3.50E-01	5.83E-01	6.83E-01
GLYR1	796	3.55E-01	4.62E-01
ZNF280D	797	3.59E-01	4.92E-01	7.21E-01
HAP1	798	3.66E-01
SMN1	799	3.67E-01	6.75E-01
ZNF16	800	3.76E-01	5.88E-01
SATB1	801	3.76E-01	4.34E-01	7.77E-01
PRDM12	802	3.77E-01	7.18E-01
ZNF407	803	3.78E-01
PPARD	804	3.80E-01	6.59E-01	7.25E-01	8.07E-01	8.16E-01
GCSAM	805	3.87E-01	6.00E-01
IRX3	806	3.90E-01
ZNF239	807	3.94E-01	7.28E-01
ZNF792	808	3.96E-01	4.99E-01	5.51E-01
ZNF76	809	3.96E-01	5.76E-01	7.70E-01	7.82E-01
ZNF823	810	4.04E-01
MYOG	811	4.06E-01
XRCC4	812	4.15E-01
CHD8	813	4.16E-01	5.22E-01	5.48E-01	6.68E-01	8.41E-01
ZNF436	814	4.29E-01
CHAT	815	4.30E-01	6.76E-01
BCL11B	816	4.35E-01	5.07E-01
HIVEP1	817	4.39E-01
PBX1	818	4.39E-01	9.13E-01
552-SKD	819	4.42E-01	6.95E-01	6.98E-01	7.31E-01	7.54E-01
ATOH1	820	4.48E-01
GLIS3	821	4.51E-01
SPIN1	822	4.53E-01
ZNF146	823	4.55E-01	9.16E-01	9.55E-01
FOXQ1	824	4.56E-01
PCGF2	825	4.59E-01	7.15E-01	8.07E-01	8.12E-01
HOXA5	826	4.60E-01
NONO	827	4.61E-01	5.47E-01
ZNF207	828	4.61E-01	9.13E-01	9.18E-01
ZNF154	829	4.61E-01
MSX1	830	4.63E-01
ZNF85	831	4.65E-01	8.39E-01
ZFP14	832	4.67E-01
CD59	833	4.67E-01
MZF1	834	4.68E-01	7.06E-01
ZKSCAN2	835	4.69E-01
TFAM	836	4.70E-01	6.33E-01	7.11E-01	7.21E-01	1.00E+00
CBFA2T3	837	4.71E-01
ZNF350	838	4.74E-01	6.84E-01
OVOL3	839	4.75E-01	7.94E-01
ZNF329	840	4.77E-01
EHMT2	841	4.78E-01	7.54E-01	7.70E-01	7.74E-01	7.77E-01
ZNF169	842	4.80E-01	7.32E-01
ZFHX3	843	4.87E-01
RYBP	844	4.90E-01	7.53E-01
HDAC8	845	4.92E-01	7.14E-01	8.75E-01
ZNF71	846	4.93E-01
ZBTB4	847	4.98E-01	5.90E-01
ZNF135	848	4.98E-01
ZNF585A	849	4.98E-01
HOXB6	850	5.01E-01
ZNF697	851	5.03E-01	6.87E-01
ZNF429	852	5.05E-01
RBAK	853	5.11E-01
DLX4	854	5.14E-01
HOXA10	855	5.16E-01
ID3	856	5.16E-01	6.24E-01	8.20E-01
MCM3	857	5.19E-01	7.38E-01	8.58E-01
NKX2-5	858	5.19E-01
USP7	859	5.22E-01	5.67E-01
ZNF184	860	5.23E-01	7.68E-01
ZSCAN5A	861	5.25E-01	5.95E-01	7.78E-01	8.12E-01
SOX11	862	5.28E-01	7.51E-01
ZSCAN22	863	5.28E-01	5.53E-01	6.56E-01
ZNF891	864	5.30E-01
ZNF585B	865	5.32E-01	6.28E-01
CCND2	866	5.33E-01	5.61E-01
NEUROG3	867	5.34E-01
ZNF81	868	5.36E-01
MEIS2	869	5.36E-01
ZNF707	870	5.37E-01	6.60E-01	9.04E-01
MGEA5	871	5.42E-01
ZNF287	872	5.44E-01
ZNF595	873	5.45E-01
ZNF19	874	5.45E-01
SOX10	875	5.45E-01
KLF7	876	5.45E-01	6.24E-01	9.00E-01
ZNF605	877	5.46E-01
ZNF525	878	5.47E-01
BANP	879	5.50E-01	8.98E-01
H3K18me1	880	5.53E-01	7.03E-01
ZNF266	881	5.53E-01	9.53E-01
ZNF222	882	5.55E-01
ZNF410	883	5.61E-01	6.11E-01
DLX6	884	5.65E-01
HBG1 | HBG2	885	5.71E-01	6.52E-01	6.83E-01
MBD3L2	886	5.74E-01
CEBPZ	887	5.76E-01	6.52E-01	8.16E-01	8.24E-01
ZNF322	888	5.79E-01
THAP11	889	5.81E-01	7.10E-01
ZNF667	890	5.81E-01	7.94E-01
SIX5	891	5.82E-01	6.25E-01	7.84E-01	8.00E-01	8.70E-01
ZNF133	892	5.84E-01
HIVEP3	893	5.87E-01
HNRNPLL	894	5.87E-01	7.29E-01	7.34E-01	9.06E-01
ZNF250	895	5.88E-01	9.12E-01
HEYL	896	5.89E-01
FOXF2	897	5.90E-01
CDX1	898	5.90E-01
EPO	899	5.91E-01	7.86E-01	8.17E-01	8.27E-01
ZNF284	900	5.91E-01
ZNF165	901	5.91E-01
ZNF781	902	5.93E-01	7.03E-01
HOXC8	903	5.95E-01
ZNF449	904	5.96E-01
ZNF816	905	5.97E-01	6.06E-01
ZNF783	906	5.99E-01
MEN1	907	6.00E-01	7.37E-01	8.13E-01	9.08E-01
DYRK1A	908	6.02E-01	7.68E-01	8.03E-01
ZNF189	909	6.03E-01
ZNF548	910	6.04E-01
DACOR1	911	6.05E-01
GMEB2	912	6.07E-01	9.36E-01
NEUROD2	913	6.11E-01
ZNF235	914	6.12E-01
SUPT20H	915	6.13E-01	7.99E-01	8.49E-01	8.50E-01
CCNT1	916	6.14E-01	6.97E-01	7.18E-01	7.44E-01	7.57E-01
ZNF425	917	6.15E-01
SFMBT1	918	6.16E-01	7.66E-01	1.00E+00
ZNF788	919	6.18E-01	6.20E-01
RFX2	920	6.19E-01	8.17E-01	9.51E-01
ID2	921	6.19E-01
SNAPC5	922	6.23E-01
AGO2	923	6.24E-01	7.47E-01	8.07E-01	8.23E-01	8.44E-01
ZNF623	924	6.24E-01	6.83E-01
HLTF	925	6.24E-01	9.59E-01
ARID1B	926	6.28E-01	7.54E-01
EBNA1BP2	927	6.30E-01
CDK2	928	6.31E-01	8.90E-01	9.25E-01
CREB3L2	929	6.32E-01
ZNF333	930	6.33E-01
CBFA2T2	931	6.35E-01
ZNF789	932	6.35E-01
ZNF180	933	6.35E-01
DOT1L	934	6.35E-01
HOXA7	935	6.35E-01
FOXO4	936	6.38E-01	7.66E-01
CRY1	937	6.38E-01
ZNF582	938	6.39E-01	8.26E-01	8.37E-01
ZNF768	939	6.39E-01
ZNF483	940	6.40E-01
ZNF793	941	6.44E-01	7.87E-01
ARID1A	942	6.44E-01	7.47E-01
ZNF492	943	6.45E-01
MEIS3	944	6.45E-01
NUP98-HOXA9	945	6.47E-01	8.07E-01
ZNF684	946	6.48E-01
GTF3C1	947	6.50E-01	8.67E-01
SMC4	948	6.51E-01
ZNF431	949	6.51E-01
ZNF485	950	6.52E-01
EGFA-T1	951	6.53E-01	7.35E-01	8.04E-01
AEBP2	952	6.55E-01	6.69E-01	7.49E-01
ZNF418	953	6.56E-01	6.92E-01
SIRT3	954	6.57E-01	7.07E-01	7.61E-01	1.00E+00
ZNF26	955	6.58E-01
ZFP28	956	6.59E-01	6.92E-01
HECTD1	957	6.59E-01	6.72E-01
SRPK2	958	6.59E-01	7.03E-01
MDM2	959	6.60E-01	1.00E+00
ZMYND11	960	6.60E-01	6.87E-01	7.67E-01	8.77E-01
CHAMP1	961	6.61E-01	6.96E-01
EP400	962	6.61E-01	6.62E-01	6.91E-01
HOXC11	963	6.64E-01	8.28E-01	1.00E+00
LMTK3	964	6.65E-01	7.75E-01
GTF3A	965	6.65E-01
ZNF708	966	6.68E-01	8.52E-01
ZNF90	967	6.69E-01
ZNF566	968	6.69E-01
SOX15	969	6.71E-01
ZNF488	970	6.71E-01	6.73E-01
ZNF682	971	6.74E-01	7.66E-01
ZNF799	972	6.75E-01
ZNF880	973	6.76E-01
ZFP42	974	6.77E-01	7.41E-01	8.33E-01
SNAI1	975	6.78E-01	6.88E-01	6.93E-01	7.93E-01
ZNF48	976	6.80E-01	6.90E-01
ZNF706	977	6.81E-01
ZNF346	978	6.81E-01	7.38E-01
CSDE1	979	6.82E-01	6.95E-01	9.31E-01	9.73E-01
ZNF714	980	6.82E-01
ZNF33B	981	6.84E-01
HDGF	982	6.85E-01	6.93E-01	7.24E-01	7.90E-01	8.21E-01
ZNF561	983	6.85E-01
ZNF34	984	6.85E-01
CIC	985	6.88E-01
RAX2	986	6.89E-01
DDIT3	987	6.90E-01
ZNF527	988	6.92E-01
ZNF304	989	6.92E-01
FOXD3	990	6.95E-01
CHD4	991	6.96E-01	7.15E-01
CHD3	992	6.96E-01
C10orf12	993	6.97E-01	7.66E-01
ZNF225	994	6.98E-01
ZNF570	995	6.99E-01
ZNF438	996	6.99E-01	7.03E-01
MCM5	997	7.02E-01	8.25E-01
LHX5	998	7.02E-01
ZNF790	999	7.02E-01
OLFM2	1000	7.04E-01	9.22E-01
PRDM2	1001	7.06E-01	7.83E-01
EBNA3A	1002	7.06E-01	7.52E-01	7.52E-01	7.85E-01
ALKBH3	1003	7.07E-01
ZSCAN5B	1004	7.07E-01	7.08E-01	7.13E-01	7.54E-01
NCAPG	1005	7.08E-01	7.44E-01	7.80E-01	7.87E-01	7.87E-01
BAHD1	1006	7.09E-01	7.30E-01	9.21E-01
ARID2	1007	7.09E-01	7.68E-01
ZNF619	1008	7.14E-01
ZNF502	1009	7.14E-01	7.26E-01
RFX7	1010	7.15E-01
ZFP90	1011	7.15E-01
PCGF6	1012	7.16E-01
NCAPG2	1013	7.19E-01	8.14E-01
NUP98	1014	7.20E-01	7.88E-01	7.98E-01	8.17E-01	8.28E-01
GLI1	1015	7.20E-01
NR0B2	1016	7.20E-01
IRF5	1017	7.20E-01	7.66E-01	7.68E-01	7.68E-01	8.20E-01
THAP4	1018	7.20E-01
SMARCA1	1019	7.20E-01
ZNF260	1020	7.20E-01
C17orf96	1021	7.22E-01	8.77E-01
HP1BP3	1022	7.23E-01
MTF1	1023	7.23E-01
ZNF764	1024	7.23E-01
ZNF292	1025	7.25E-01	8.17E-01
ZNF837	1026	7.27E-01	8.17E-01
ZNF354B	1027	7.27E-01
PRDM9	1028	7.28E-01
ZNF516	1029	7.28E-01
ORC1	1030	7.30E-01
FOXR2	1031	7.30E-01	7.51E-01
ZNF662	1032	7.31E-01
ZNF300	1033	7.32E-01
ZNF614	1034	7.32E-01
NR4A2	1035	7.34E-01
HOXC13	1036	7.34E-01
TOX4	1037	7.35E-01
ZNF141	1038	7.36E-01
RPA2	1039	7.36E-01	7.75E-01
PITX3	1040	7.37E-01
HSF4	1041	7.37E-01
STAG2	1042	7.37E-01
SOX3	1043	7.37E-01
FANCD2	1044	7.37E-01	8.45E-01
GUCY1B3	1045	7.39E-01
SALL4	1046	7.39E-01	7.88E-01
ZNF214	1047	7.39E-01	8.13E-01
POLR3GL	1048	7.39E-01
MSC	1049	7.39E-01
ZNF454	1050	7.41E-01	9.11E-01
ZNF419	1051	7.42E-01	8.53E-01	9.14E-01
WRNIP1	1052	7.43E-01
NHLH1	1053	7.43E-01
LRWD1	1054	7.45E-01	8.18E-01	9.32E-01	9.69E-01
DKK1	1055	7.45E-01	7.77E-01
GLI3	1056	7.45E-01
TFE3	1057	7.47E-01
ZNF540	1058	7.48E-01
HOXC6	1059	7.48E-01
PITX1	1060	7.48E-01
CENPT	1061	7.48E-01	7.90E-01	8.17E-01	8.20E-01	8.37E-01
ZNF681	1062	7.49E-01
HOXD11	1063	7.50E-01	7.52E-01
ZKSCAN5	1064	7.50E-01
ASH1L	1065	7.50E-01	1.00E+00
ZNF716	1066	7.51E-01
NKX2-8	1067	7.51E-01
EVX1	1068	7.52E-01
NFIB	1069	7.52E-01
ELF4	1070	7.52E-01
FOXF1	1071	7.52E-01
MEOX2	1072	7.52E-01
HNRNPL	1073	7.52E-01	1.00E+00
HOXB8	1074	7.52E-01
HOXD1	1075	7.52E-01
BBX	1076	7.52E-01
ID4	1077	7.52E-01
HOXA11	1078	7.52E-01
FOXC1	1079	7.52E-01
PLAG1	1080	7.52E-01
ZNF513	1081	7.54E-01
LHX4	1082	7.55E-01
BARHL1	1083	7.56E-01
ZNF211	1084	7.57E-01	8.85E-01
ZNF846	1085	7.58E-01
SKI	1086	7.61E-01
ZNF705G	1087	7.61E-01
ZNF69	1088	7.61E-01
ZNF114	1089	7.62E-01
GRP20	1090	7.62E-01
ZNF324B	1091	7.62E-01
CBX6	1092	7.62E-01	8.29E-01
PLRG1	1093	7.63E-01	8.43E-01
SF1	1094	7.63E-01	8.79E-01	8.90E-01	9.91E-01
HKR1	1095	7.65E-01
TFDP2	1096	7.66E-01
IL1RN	1097	7.66E-01	7.66E-01	9.10E-01
BTF3	1098	7.66E-01
ZBTB39	1099	7.66E-01
HOXD9	1100	7.66E-01
PCGF5	1101	7.66E-01
HOXD13	1102	7.66E-01
H2AK119ub	1103	7.66E-01	8.26E-01
DMRT2	1104	7.66E-01
IKZF5	1105	7.66E-01
TOE1	1106	7.66E-01
HOXB1	1107	7.66E-01
KCMF1	1108	7.66E-01
HOXB5	1109	7.66E-01
F2RL1	1110	7.66E-01
HOXD4	1111	7.66E-01
PCF11	1112	7.66E-01
NR1I2	1113	7.66E-01
ISL2	1114	7.66E-01
ARNTL2	1115	7.66E-01
MAP2K1	1116	7.67E-01	7.72E-01
ZNF236	1117	7.67E-01
DR1	1118	7.68E-01
CARM1	1119	7.68E-01	1.00E+00
NKX6-1	1120	7.68E-01
HOXB4	1121	7.68E-01
ARNT2	1122	7.69E-01
ZNF7	1123	7.71E-01
ZBTB18	1124	7.72E-01
KDM5A	1125	7.73E-01	8.26E-01	8.87E-01	9.52E-01
ZNF274	1126	7.75E-01	7.77E-01	8.23E-01	8.25E-01	8.50E-01
TBX3	1127	7.77E-01
MSX2	1128	7.77E-01
POLB	1129	7.77E-01	1.00E+00
WIZ	1130	7.77E-01
HESX1	1131	7.77E-01
FERD3L	1132	7.77E-01
NCOA3	1133	7.77E-01
DDX11	1134	7.77E-01	7.98E-01
MYBL1	1135	7.78E-01
ZNF805	1136	7.79E-01
ATRX	1137	7.79E-01	7.90E-01	8.69E-01	9.05E-01
ZNF10	1138	7.80E-01
ZNF543	1139	7.80E-01
RAC3	1140	7.81E-01
ZNF37A	1141	7.82E-01
ZNF311	1142	7.82E-01
ZNF562	1143	7.83E-01
ZNF138	1144	7.84E-01	8.13E-01
ZNF649	1145	7.86E-01
HAND1	1146	7.86E-01
NFE2L3	1147	7.88E-01
MAP1LC3A	1148	7.88E-01	8.07E-01
EWSR1	1149	7.88E-01	8.35E-01
CASZ1	1150	7.88E-01
LHX6	1151	7.88E-01
OTX1	1152	7.88E-01
ZNF730	1153	7.89E-01
SRPK1	1154	7.91E-01	8.43E-01
ZNF486	1155	7.91E-01	9.20E-01	9.21E-01
SETX	1156	7.93E-01	9.22E-01
ZNF784	1157	7.93E-01
ZNF627	1158	7.93E-01
TOP2B	1159	7.94E-01	8.46E-01
ZSCAN31	1160	7.94E-01
RBCK1	1161	7.94E-01
LMX1B	1162	7.96E-01
ICE2	1163	7.97E-01
TFCP2	1164	7.98E-01
HOXB2	1165	7.98E-01
ZNF398	1166	7.98E-01
ADNP2	1167	7.98E-01
ZFP3	1168	7.98E-01	8.37E-01
ATF6	1169	8.00E-01
DEAF1	1170	8.00E-01
ZNF615	1171	8.02E-01
ZNF181	1172	8.02E-01
ZNF383	1173	8.02E-01
ZNF354C	1174	8.03E-01	8.14E-01
LHX3	1175	8.05E-01
ZNF417	1176	8.06E-01
MIXL1	1177	8.06E-01
ZNF496	1178	8.06E-01
ZNF3	1179	8.06E-01	1.00E+00
ZNF626	1180	8.06E-01
ZNF254	1181	8.07E-01
ARID3B	1182	8.07E-01
CENPC	1183	8.07E-01	8.20E-01	8.63E-01
ZNF93	1184	8.08E-01
ZNF320	1185	8.08E-01	8.34E-01	8.73E-01
DMRT1	1186	8.08E-01
H3F3B	1187	8.09E-01
ZNF440	1188	8.09E-01
ZNF439	1189	8.09E-01
ZNF565	1190	8.09E-01
RORA	1191	8.10E-01
CCR5	1192	8.10E-01
ZNF573	1193	8.10E-01
NME2	1194	8.11E-01	8.53E-01
ZFP69	1195	8.12E-01
CDKN1B	1196	8.12E-01	8.39E-01
ZNF74	1197	8.13E-01
MYF6	1198	8.16E-01
ZIK1	1199	8.16E-01
ZNF285	1200	8.17E-01
PRDM4	1201	8.17E-01
ALX4	1202	8.17E-01
ZNF157	1203	8.18E-01
RLF	1204	8.19E-01
ZNF547	1205	8.19E-01	8.33E-01	8.55E-01	8.72E-01
ZNF618	1206	8.20E-01
ZNF136	1207	8.20E-01	9.03E-01
ZNF879	1208	8.21E-01
RBP2	1209	8.25E-01	8.96E-01	9.22E-01	9.49E-01
ZNF433	1210	8.28E-01
ZNF205	1211	8.30E-01
NFKBIA	1212	8.31E-01
ZNF432	1213	8.35E-01
GZF1	1214	8.35E-01
SMARCA2	1215	8.35E-01
CBX7	1216	8.36E-01	8.40E-01	8.79E-01
PPARA	1217	8.37E-01
ZNF782	1218	8.38E-01
ZNF28	1219	8.38E-01
NKRF	1220	8.39E-01	9.26E-01
COPS2	1221	8.39E-01
ZNF736	1222	8.45E-01
ZFP1	1223	8.47E-01
ZNF711	1224	8.47E-01
GCG	1225	8.50E-01
ZNF223	1226	8.53E-01
DICER1	1227	8.54E-01
ZNF777	1228	8.59E-01
RPA1	1229	8.64E-01
ZNF484	1230	8.66E-01
ZNF786	1231	8.67E-01
ZNF776	1232	8.68E-01
ZNF331	1233	8.69E-01	8.74E-01	8.82E-01
ZNF124	1234	8.69E-01
ZBED4	1235	8.70E-01
ZNF580	1236	8.71E-01	8.72E-01
COIL	1237	8.72E-01
ZNF100	1238	8.73E-01	9.29E-01	9.90E-01
ZNF555	1239	8.73E-01
PHF6	1240	8.74E-01
ZNF785	1241	8.74E-01
ZIM2	1242	8.75E-01
ZNF860	1243	8.76E-01
ZNF442	1244	8.77E-01
ZNF611	1245	8.77E-01
ZNF567	1246	8.77E-01
SIX4	1247	8.77E-01	9.04E-01
ZNF354A	1248	8.78E-01	9.00E-01
ZNF737	1249	8.80E-01
ZTA	1250	8.84E-01	9.30E-01
ZNF302	1251	8.84E-01
ZNF75D	1252	8.85E-01	9.31E-01
ZFP82	1253	8.87E-01
ZNF557	1254	8.92E-01
ZNF791	1255	8.93E-01
ZNF45	1256	8.94E-01
ZNF25	1257	8.95E-01
ZC3H11A	1258	8.97E-01
ZNF587	1259	8.97E-01
TCFL5	1260	9.00E-01
ZNF550	1261	9.01E-01
SRCAP	1262	9.03E-01
DDX21	1263	9.04E-01
ZNF212	1264	9.04E-01
MIER1	1265	9.07E-01	9.88E-01
ZBTB49	1266	9.12E-01	9.61E-01
ZNF671	1267	9.20E-01
ZFP57	1268	9.21E-01	9.78E-01
ZNF620	1269	9.22E-01
ZNF460	1270	9.24E-01
ZNF132	1271	9.25E-01
ZNF44	1272	9.26E-01
YBX3	1273	9.27E-01	9.85E-01	1.00E+00
ZNF267	1274	9.29E-01
ZNF283	1275	9.29E-01
ZNF586	1276	9.30E-01
ZNF571	1277	9.33E-01
ZNF506	1278	9.36E-01
ZNF490	1279	9.36E-01
USP49	1280	9.41E-01	9.93E-01
ZNF552	1281	9.45E-01
ZNF616	1282	9.50E-01
ZNF749	1283	9.51E-01
ZNF675	1284	9.53E-01
ZFP41	1285	9.63E-01	9.97E-01
H3Pan	1286	9.63E-01
ZNF765	1287	9.65E-01
ZNF17	1288	9.77E-01
ZNF445	1289	9.81E-01
PGBD5	1290	1.00E+00
BHLHE41	1291	1.00E+00
HIC2	1292	1.00E+00
LCOR	1293	1.00E+00	1.00E+00
CREBL2	1294	1.00E+00
NFATC4	1295	1.00E+00
IRX2	1296	1.00E+00
CEBPE	1297	1.00E+00
HES7	1298	1.00E+00
CREB3L1	1299	1.00E+00
NR2E3	1300	1.00E+00
IRF8	1301	1.00E+00
HMGA1	1302	1.00E+00
HES5	1303	1.00E+00
TFEB	1304	1.00E+00
TAF15	1305	1.00E+00
TRPS1	1306	1.00E+00
IGF1R	1307	1.00E+00
NKX2-3	1308	1.00E+00
CAMTA1	1309	1.00E+00	1.00E+00
ID1	1310	1.00E+00
JAZF1	1311	1.00E+00
UBP1	1312	1.00E+00
AHCTF1	1313	1.00E+00
IRX5	1314	1.00E+00
NR1D1	1315	1.00E+00
TGIF1	1316	1.00E+00
